# Supplementary material for: Structural Plasticity of Flavin-Dependent Thymidylate Synthase Controlled by the Enzyme Redox State
Source: Biomolecules. 2025 Feb 21;15(3):318. doi: 10.3390/biom15030318 (PMC11940539; doi:10.3390/biom15030318)
Supplement: Supplementary file 1 [file biomolecules-15-00318-s001.zip]

Archive with 1 entries (1 files):
- biomolecules-3447149-supplementary.pdf
